# Supplementary material for: Five new species of subgenus Plesiominettia (Diptera, Lauxaniidae, Minettia) in southern China, with a key to known species
Source: Zookeys. 2015 Sep 16;(520):61–86. doi: 10.3897/zookeys.520.9558 (PMC4591722; doi:10.3897/zookeys.520.9558)
Supplement: XML Treatment for Minettia (Plesiominettia) longaciculiformis [file zookeys.520.9558-treatment2.xml]

<!DOCTYPE tp:taxon-treatment
  PUBLIC "-//TaxonX//DTD Taxonomic Treatment Publishing DTD v0 20100105//EN" "tax-treatment-NSO.dtd">
<tp:taxon-treatment xmlns:tp="http://www.plazi.org/taxpub"><tp:treatment-meta><kwd-group><label>Taxon classification</label><kwd><named-content content-type="kingdom">Animalia</named-content></kwd><kwd><named-content content-type="order">Diptera</named-content></kwd><kwd><named-content content-type="family">Lauxaniidae</named-content></kwd></kwd-group><mixed-citation publication-type="journal"><person-group><name><surname>Shi</surname><given-names>Li</given-names></name><name><surname>Gaimari</surname><given-names>Stephen D.</given-names></name><name><surname>Yang</surname><given-names>Ding</given-names></name></person-group><article-title>Five new species of subgenus <italic><tp:taxon-name><tp:taxon-name-part taxon-name-part-type="subgenus">Plesiominettia</tp:taxon-name-part></tp:taxon-name></italic> (<tp:taxon-name><tp:taxon-name-part taxon-name-part-type="order">Diptera</tp:taxon-name-part></tp:taxon-name>, <tp:taxon-name><tp:taxon-name-part taxon-name-part-type="family">Lauxaniidae</tp:taxon-name-part></tp:taxon-name>, <italic><tp:taxon-name><tp:taxon-name-part taxon-name-part-type="genus">Minettia</tp:taxon-name-part></tp:taxon-name></italic>) in southern China, with a key to known species</article-title><source>Zookeys</source><day>16</day><month>9</month><year>2015</year><volume>2015</volume><issue>520</issue><fpage>61</fpage><lpage>86</lpage><pub-id pub-id-type="doi">10.3897/zookeys.520.9558</pub-id></mixed-citation></tp:treatment-meta><tp:nomenclature><tp:taxon-name>
                            <tp:taxon-name-part taxon-name-part-type="genus">Minettia</tp:taxon-name-part>
                            (<tp:taxon-name-part taxon-name-part-type="subgenus">Plesiominettia</tp:taxon-name-part>)
                            <tp:taxon-name-part taxon-name-part-type="species">longaciculiformis</tp:taxon-name-part>
                            <object-id xmlns:xlink="http://www.w3.org/1999/xlink" content-type="zoobank" xlink:type="simple">http://zoobank.org/A16E8F85-E30B-43A3-A2F5-981E745BC2F4</object-id>
                        </tp:taxon-name><tp:taxon-status xmlns:xlink="http://www.w3.org/1999/xlink" xlink:type="simple">sp. n.</tp:taxon-status><xref ref-type="fig" rid="F2">Figs 6–10</xref><xref ref-type="fig" rid="F7">, 34–35</xref><xref ref-type="fig" rid="F8">, 44</xref><!--PageBreak--><!--PageBreak--></tp:nomenclature><tp:treatment-sec sec-type="type material"><title>Type material.</title><p>Holotype: ♂ (<abbrev xmlns:xlink="http://www.w3.org/1999/xlink" content-type="institution" xlink:title="China Agricultural University, Beijing, China" xlink:type="simple">CAUC</abbrev>), CHINA, Zhejiang: Lin’an, Tianmushan, 19. vii. 2007, Yajun Zhu. Paratypes: 1 ♂, 6 ♀♀ (<abbrev xmlns:xlink="http://www.w3.org/1999/xlink" content-type="institution" xlink:title="China Agricultural University, Beijing, China" xlink:type="simple">CAUC</abbrev>), CHINA, Zhejiang: Lin’an, Tianmushan, 18. vii. 2007, Yajun Zhu; 1 ♂ (<abbrev xmlns:xlink="http://www.w3.org/1999/xlink" content-type="institution" xlink:title="China Agricultural University, Beijing, China" xlink:type="simple">CAUC</abbrev>), CHINA, Zhejiang: Lin’an, Tianmushan, Huoshandashigu, 21. vii. 2007, Yajun Zhu.</p><!--PageBreak--><!--PageBreak--></tp:treatment-sec><tp:treatment-sec sec-type="Etymology"><title>Etymology.</title><p>Latin, <italic>Longi</italic>- is from the Latin, longus, meaning long; -<italic>acicula</italic> is the diminutive of the Latin noun acus, meaning needle, or pin; -<italic>formis</italic> is from the Latin forma, meaning shape; referring to the surstylus with 2 pairs of long needle-like processes; a feminine adjective.</p><p>Diagnosis. Body yellow. Mesonotum with anteriormost dorsocentral setae situated midway between transverse scutal suture and scutoscutellar suture. Legs yellow, except brown at tip of tibiae and tarsomeres 3–5 pale brown; hind tibia with 1 weak preapical anterodorsal seta. Male genitalia: surstylus with a pair of long needle-like processes in lateral view; phallus round apically with a pair of long processes curved upward in ventral view. Female sternite 8 confluent with tergite 8, projecting on posterior margin with dense setae.</p></tp:treatment-sec><tp:treatment-sec sec-type="Description"><title>Description.</title><p>Male. Body length 6.5–8.0 mm, wing length 6.5–7.0 mm. Female. Body length 7.0–8.5 mm, wing length 6.6–7.0 mm.</p><p>Head yellow. Frons with ocellar triangle yellow; ocellar setulae developed, longer than posterior fronto-orbital setae, anterior fronto-orbital setae reclinate, shorter than posterior setae. Face with sparse grayish white pollinosity, without spot; gena about 1/5 height of eye. Antenna entirely yellow, 1st flagellomere 1.7 times longer than high; arista black except yellow at base, pubescent; rays of arista with longest setulae slightly shorter than 1/3 height of 1st flagellomere. Proboscis yellow except brown tip and palpus brownish yellow.</p><p>Thorax yellow with sparse grayish white pollinosity. Mesonotum with 0+3 dorsocentral setae (anteriormost dorsocentral setae situated midway between transverse scutal suture and scutoscutellar suture), acrostichal setulae in 8 rows; a pair of long acrostichal setulae present in front of prescutellar setae, prescutellar setae shorter than 1st postsutural dorsocentral setae; 1 strong intra-alar seta and 1 weak intra-alar seta situated at almost equal intervals on line between supra-alar setae and posterior dorsocentral setae; 1 anepisternal seta, 2 katepisternal setae. Scutellum yellow. Legs yellow except brown at tip of tibiae and tarsomeres 3–5 pale brown. Fore femur with 6 posteroventral setae and 9 posterodorsal setae, fore tibia with 1 short preapical anterodorsal seta and 1 short apicoventral seta. Mid femur with 8 anterior setae and 1 apical posterior seta; mid tibia with 1 strong preapical anterodorsal seta and 2 strong apicoventral setae. Hind tibia with 1 weak preapical anterodorsal seta and 1 short apicoventral seta. Wing (Fig. <xref ref-type="fig" rid="F8">44</xref>) slightly yellow, pale brown along costal margin and a brown stripe on <italic>dm-cu</italic>; costa with 2nd (between R<sub>1</sub> and R<sub>2+3</sub>), 3rd (between R<sub>2+3</sub> and R<sub>4+5</sub>) and 4th (between R<sub>4+5</sub> and M<sub>1</sub>) sections in proportion of 5.5:1.5:1; <italic>r-m</italic> at middle of discal cell; ultimate and penultimate sections of M<sub>1</sub> in proportion of 1:1.5; ultimate section of CuA<sub>1</sub> about 1/10 of penultimate. Halter yellow.</p><p>Abdomen yellow with sparse grayish white pollinosity. Male genitalia (Figs <xref ref-type="fig" rid="F2">6–10</xref>): syntergosternite 7+8 circular with long irregular ventral process and many dorsal setae; epandrium broad, far shorter than syntergosternite 7+8, narrow apically; surstylus with a pair of long needle-like processes in lateral view; hypandrium inverted–U shape, hypandrial apodeme indistinct; pregonite and postgonite absent; phallus slender, longer than 1/2 length of abdomen, round apically with a pair of long subuliform processes <!--PageBreak-->curved upward in ventral view; phallapodeme short, projecting forward. Female sternite 8 confluent with tergite 8, projecting on posterior margin with dense setae; spermathecae 1+2, nearly elliptical, each with irregular short ridges. (Figs <xref ref-type="fig" rid="F7">34–35</xref>).</p><fig id="F2" position="float" orientation="portrait"><label>Figures 6–10.</label><caption><p><tp:taxon-name><tp:taxon-name-part taxon-name-part-type="genus">Minettia</tp:taxon-name-part> (<tp:taxon-name-part taxon-name-part-type="subgenus">Plesiominettia</tp:taxon-name-part>) <tp:taxon-name-part taxon-name-part-type="species">longaciculiformis</tp:taxon-name-part></tp:taxon-name> sp. n. Male. <bold>6</bold> syntergosternite 7+8 and epandrium, lateral view <bold>7</bold> syntergosternite 7+8, anterior view <bold>8</bold> epandrial complex, posterior view <bold>9</bold> aedeagal complex, ventral view <bold>10</bold> aedeagal complex, lateral view. Scale bar: 0.1 mm.</p></caption><graphic xmlns:xlink="http://www.w3.org/1999/xlink" xlink:href="zookeys-520-061-g002.jpg" position="float" orientation="portrait" xlink:type="simple" id="oo_56825.jpg"/></fig></tp:treatment-sec><tp:treatment-sec sec-type="Remarks"><title>Remarks.</title><p>The new species differs entirely from other species of the subgenus in the surstylus having a pair of very long needle-like processes and the phallus being brown, longer than 1/2 length of abdomen in ventral view.</p></tp:treatment-sec><tp:treatment-sec sec-type="Distribution"><title>Distribution.</title><p>China (Zhejiang).</p></tp:treatment-sec><tp:treatment-sec><!--Section generated to contain objects referenced in tp:taxon-treatment.--><fig id="F7" position="float" orientation="portrait"><label>Figures 31–42.</label><caption><p>Female terminalia. <tp:taxon-name><tp:taxon-name-part taxon-name-part-type="genus">Minettia</tp:taxon-name-part> (<tp:taxon-name-part taxon-name-part-type="subgenus">Plesiominettia</tp:taxon-name-part>) <tp:taxon-name-part taxon-name-part-type="species">flavoscutellata</tp:taxon-name-part></tp:taxon-name> sp. n. <bold>31, 32</bold> sternites 7–9, lateral and ventral view <bold>33</bold> spermathecae. <tp:taxon-name><tp:taxon-name-part taxon-name-part-type="genus">Minettia</tp:taxon-name-part> (<tp:taxon-name-part taxon-name-part-type="subgenus">Plesiominettia</tp:taxon-name-part>) <tp:taxon-name-part taxon-name-part-type="species">longaciculiformis</tp:taxon-name-part></tp:taxon-name> sp. n. <bold>34</bold> sternites 7–9, ventral view <bold>35</bold> spermathecae. <tp:taxon-name><tp:taxon-name-part taxon-name-part-type="genus">Minettia</tp:taxon-name-part> (<tp:taxon-name-part taxon-name-part-type="subgenus">Plesiominettia</tp:taxon-name-part>) <tp:taxon-name-part taxon-name-part-type="species">tridentata</tp:taxon-name-part></tp:taxon-name> sp. n. <bold>36, 37</bold> sternites 7–9, lateral and ventral view <bold>38</bold> spermathecae. <tp:taxon-name><tp:taxon-name-part taxon-name-part-type="genus">Minettia</tp:taxon-name-part> (<tp:taxon-name-part taxon-name-part-type="subgenus">Plesiominettia</tp:taxon-name-part>) <tp:taxon-name-part taxon-name-part-type="species">zhejiangica</tp:taxon-name-part></tp:taxon-name> sp. n. <bold>39</bold> sternites 7–9, ventral view <bold>40</bold> spermathecae. <tp:taxon-name><tp:taxon-name-part taxon-name-part-type="genus">Minettia</tp:taxon-name-part> (<tp:taxon-name-part taxon-name-part-type="subgenus">Minettia</tp:taxon-name-part>) <tp:taxon-name-part taxon-name-part-type="species">lupulina</tp:taxon-name-part></tp:taxon-name> (Fabricius) <bold>41</bold> sternites 8–9, ventral view <bold>42</bold> spermathecae. Scale bar: 0.1 mm.</p></caption><graphic xmlns:xlink="http://www.w3.org/1999/xlink" xlink:href="zookeys-520-061-g007.jpg" position="float" orientation="portrait" xlink:type="simple" id="oo_56831.jpg"/></fig><fig id="F8" position="float" orientation="portrait"><label>Figures 43–48.</label><caption><p>Wing. <bold>43</bold> <tp:taxon-name><tp:taxon-name-part taxon-name-part-type="genus">Minettia</tp:taxon-name-part> (<tp:taxon-name-part taxon-name-part-type="subgenus">Plesiominettia</tp:taxon-name-part>) <tp:taxon-name-part taxon-name-part-type="species">flavoscutellata</tp:taxon-name-part></tp:taxon-name> sp. n. <bold>44</bold> <tp:taxon-name><tp:taxon-name-part taxon-name-part-type="genus">Minettia</tp:taxon-name-part> (<tp:taxon-name-part taxon-name-part-type="subgenus">Plesiominettia</tp:taxon-name-part>) <tp:taxon-name-part taxon-name-part-type="species">longaciculiformis</tp:taxon-name-part></tp:taxon-name> sp. n. <bold>45</bold> <tp:taxon-name><tp:taxon-name-part taxon-name-part-type="genus">Minettia</tp:taxon-name-part> (<tp:taxon-name-part taxon-name-part-type="subgenus">Plesiominettia</tp:taxon-name-part>) <tp:taxon-name-part taxon-name-part-type="species">nigrantennata</tp:taxon-name-part></tp:taxon-name> sp. n. <bold>46</bold> <tp:taxon-name><tp:taxon-name-part taxon-name-part-type="genus">Minettia</tp:taxon-name-part> (<tp:taxon-name-part taxon-name-part-type="subgenus">Plesiominettia</tp:taxon-name-part>) <tp:taxon-name-part taxon-name-part-type="species">tridentata</tp:taxon-name-part></tp:taxon-name> sp. n. <bold>47</bold> <tp:taxon-name><tp:taxon-name-part taxon-name-part-type="genus">Minettia</tp:taxon-name-part> (<tp:taxon-name-part taxon-name-part-type="subgenus">Plesiominettia</tp:taxon-name-part>) <tp:taxon-name-part taxon-name-part-type="species">zhejiangica</tp:taxon-name-part></tp:taxon-name> sp. n. <bold>48</bold> <tp:taxon-name><tp:taxon-name-part taxon-name-part-type="genus">Minettia</tp:taxon-name-part> (<tp:taxon-name-part taxon-name-part-type="subgenus">Minettia</tp:taxon-name-part>) <tp:taxon-name-part taxon-name-part-type="species">lupulina</tp:taxon-name-part></tp:taxon-name> (Fabricius).</p></caption><graphic xmlns:xlink="http://www.w3.org/1999/xlink" xlink:href="zookeys-520-061-g008.jpg" position="float" orientation="portrait" xlink:type="simple" id="oo_56832.jpg"/></fig></tp:treatment-sec></tp:taxon-treatment>
