# Supplementary material for: Five new species of subgenus Plesiominettia (Diptera, Lauxaniidae, Minettia) in southern China, with a key to known species
Source: Zookeys. 2015 Sep 16;(520):61–86. doi: 10.3897/zookeys.520.9558 (PMC4591722; doi:10.3897/zookeys.520.9558)
Supplement: XML Treatment for Minettia (Plesiominettia) nigrantennata [file zookeys.520.9558-treatment3.xml]

<!DOCTYPE tp:taxon-treatment
  PUBLIC "-//TaxonX//DTD Taxonomic Treatment Publishing DTD v0 20100105//EN" "tax-treatment-NSO.dtd">
<tp:taxon-treatment xmlns:tp="http://www.plazi.org/taxpub"><tp:treatment-meta><kwd-group><label>Taxon classification</label><kwd><named-content content-type="kingdom">Animalia</named-content></kwd><kwd><named-content content-type="order">Diptera</named-content></kwd><kwd><named-content content-type="family">Lauxaniidae</named-content></kwd></kwd-group><mixed-citation publication-type="journal"><person-group><name><surname>Shi</surname><given-names>Li</given-names></name><name><surname>Gaimari</surname><given-names>Stephen D.</given-names></name><name><surname>Yang</surname><given-names>Ding</given-names></name></person-group><article-title>Five new species of subgenus <italic><tp:taxon-name><tp:taxon-name-part taxon-name-part-type="subgenus">Plesiominettia</tp:taxon-name-part></tp:taxon-name></italic> (<tp:taxon-name><tp:taxon-name-part taxon-name-part-type="order">Diptera</tp:taxon-name-part></tp:taxon-name>, <tp:taxon-name><tp:taxon-name-part taxon-name-part-type="family">Lauxaniidae</tp:taxon-name-part></tp:taxon-name>, <italic><tp:taxon-name><tp:taxon-name-part taxon-name-part-type="genus">Minettia</tp:taxon-name-part></tp:taxon-name></italic>) in southern China, with a key to known species</article-title><source>Zookeys</source><day>16</day><month>9</month><year>2015</year><volume>2015</volume><issue>520</issue><fpage>61</fpage><lpage>86</lpage><pub-id pub-id-type="doi">10.3897/zookeys.520.9558</pub-id></mixed-citation></tp:treatment-meta><tp:nomenclature><tp:taxon-name>
                            <tp:taxon-name-part taxon-name-part-type="genus">Minettia</tp:taxon-name-part>
                            (<tp:taxon-name-part taxon-name-part-type="subgenus">Plesiominettia</tp:taxon-name-part>)
                            <tp:taxon-name-part taxon-name-part-type="species">nigrantennata</tp:taxon-name-part>
                            <object-id xmlns:xlink="http://www.w3.org/1999/xlink" content-type="zoobank" xlink:type="simple">http://zoobank.org/62C0D97E-160A-41B2-8800-FD17F2E614A4</object-id>
                        </tp:taxon-name><tp:taxon-status xmlns:xlink="http://www.w3.org/1999/xlink" xlink:type="simple">sp. n.</tp:taxon-status><xref ref-type="fig" rid="F3">Figs 11–15</xref><xref ref-type="fig" rid="F8">, 45</xref></tp:nomenclature><tp:treatment-sec sec-type="type material"><title>Type material.</title><p>Holotype: ♂ (<abbrev xmlns:xlink="http://www.w3.org/1999/xlink" content-type="institution" xlink:title="China Agricultural University, Beijing, China" xlink:type="simple">CAUC</abbrev>), CHINA, Hunan: Changde, Shimen, Hupingshan National Nature Reserve, Zhipeng River, 450 m, 6. vi. 2008, Li Shi.</p></tp:treatment-sec><tp:treatment-sec sec-type="Etymology"><title>Etymology.</title><p>Latin, <italic>nigr</italic>- is from the Latin, <italic>nigra</italic>, meaning black, + <italic>antennata</italic>, meaning antenna; referring to the blackish brown antenna; feminine adjective.</p></tp:treatment-sec><tp:treatment-sec sec-type="Diagnosis"><title>Diagnosis.</title><p>Arista pubescent, rays of arista with longest setulae shorter than 1/3 height of 1st flagellomere. Mesonotum with anteriormost dorsocentral setae slightly beyond suture. Legs black, except basal tip of tibia yellow, fore tarsus brown, mid and hind tarsomeres 1–2 dark yellow and tarsomeres 3–5 brown; hind femur with a row of anteroventral seta on apical half. Male genitalia: surstylus consisting of a brown knife–like apical process and a yellow bar–like apical process with setulae in lateral view; postgonite narrow basally and broad contorted apically with 2 short setulae; phallus very broad, columnar, with a pair of inner sclerites and a row of tiny spinule, visible in dorsal view.</p></tp:treatment-sec><tp:treatment-sec sec-type="Description"><title>Description.</title><p>Male. Body length 4.6 mm, wing length 5.0 mm.</p><p>Head blackish brown. Frons with narrow yellow margin; ocellar triangle grayish black; ocellar setulae developed, slightly longer than anterior fronto-orbital setae, anterior fronto-orbital setae reclinate, shorter than posterior fronto-orbital setae. Face and parafacial dark black; gena about 1/6 height of eye. Antenna blackish brown, 1st flagellomere 1.6 times longer than high; arista black, except pale brown at base, pubescent, rays of arista with longest setulae shorter than 1/3 height of 1st flagellomere. A blackish brown spot present between eye and base of antenna. Proboscis blackish brown and palpus black.</p><p>Thorax black with dense brownish pollinosity. Mesonotum with 0+3 dorsocentral setae (anteriormost dorsocentral setae slightly beyond suture), acrostichal setulae in 6 irregular rows, prescutellar setae as long as first postsutural dorsocentral setae; 1 strong intra-alar seta, 1 anepisternal seta, 2 katepisternal setae. Scutellum black with dense brown pollinosity. Legs black, except basal tip of tibia yellow, fore tarsus brown, mid and hind tarsomeres 1–2 dark yellow and tarsomeres 3–5 brown. Fore femur with 6 posteroventral setae and 8 posterodorsal setae, fore tibia with 1 short preapical anterodorsal seta and 1 short apicoventral seta. Mid femur with 5 anterior setae and 1 apical posterior seta; mid tibia with 1 strong preapical anterodorsal seta and 1 strong apicoventral seta. Hind femur with a row of anteroventral seta on apical half, 1 short preapical anterodorsal seta and 2 apical posterior setae, hind tibia with 1 short preapical anterodorsal seta and 1 short apicoventral seta. Wing (Fig. <xref ref-type="fig" rid="F8">45</xref>) slightly dark yellow; costa with 2nd (between R<sub>1</sub> and R<sub>2+3</sub>), 3rd (between R<sub>2+3</sub> and R<sub>4+5</sub>) and 4th (between R<sub>4+5</sub> and M<sub>1</sub>) sections in proportion of 6.5:1.7:1; <italic>r-m</italic> beyond middle of discal cell; ultimate and penultimate sections of M<sub>1</sub> in proportion of 1:1.3; ultimate section of CuA<sub>1</sub> about 1/9 of penultimate. Halter yellow.</p><p>Abdomen blackish brown with sparse brownish pollinosity, subglossy. Male genitalia (Figs <xref ref-type="fig" rid="F3">11–15</xref>): syntergosternite 7+8 semicircular with a pair of dorsal setulae; epandrium broad with long dorsal setae in lateral view; surstylus consisting of a brown knife–like apical process and a yellow bar–like apical process with setulae in lateral view; hypandrium slightly V–shaped, hypandrial apodeme very small; postgonite narrow basally, broad and contorted apically, with 2 short setulae; phallus very broad columnar, ventral sclerite narrow apically and slightly shorter than dorsal sclerite, and medial membranous section beyond base of phallus sclerites, with a pair of inner sclerites and a row of tiny spinule, visible in dorsal view; phallapodeme short, Y–shaped, slightly projecting forward.</p><fig id="F3" position="float" orientation="portrait"><label>Figures 11–15.</label><caption><p><tp:taxon-name><tp:taxon-name-part taxon-name-part-type="genus">Minettia</tp:taxon-name-part> (<tp:taxon-name-part taxon-name-part-type="subgenus">Plesiominettia</tp:taxon-name-part>) <tp:taxon-name-part taxon-name-part-type="species">nigrantennata</tp:taxon-name-part></tp:taxon-name> sp. n. Male. <bold>11</bold> syntergosternite 7+8 and epandrium, lateral view <bold>12</bold> syntergosternite 7+8, anterior view <bold>13</bold> epandrial complex, posterior view <bold>14</bold> aedeagal complex, ventral view <bold>15</bold> aedeagal complex, lateral view. Scale bar: 0.1 mm.</p></caption><graphic xmlns:xlink="http://www.w3.org/1999/xlink" xlink:href="zookeys-520-061-g003.jpg" position="float" orientation="portrait" xlink:type="simple" id="oo_56826.jpg"/></fig><p>Female. Unknown.</p></tp:treatment-sec><tp:treatment-sec sec-type="Remarks"><title>Remarks.</title><p>See <tp:taxon-name><tp:taxon-name-part taxon-name-part-type="genus">Minettia</tp:taxon-name-part> (<tp:taxon-name-part taxon-name-part-type="subgenus">Plesiominettia</tp:taxon-name-part>) <tp:taxon-name-part taxon-name-part-type="species">tridentata</tp:taxon-name-part></tp:taxon-name> sp. n.</p></tp:treatment-sec><tp:treatment-sec sec-type="Distribution"><title>Distribution.</title><p>China (Hunan).</p></tp:treatment-sec><tp:treatment-sec><!--Section generated to contain objects referenced in tp:taxon-treatment.--><fig id="F8" position="float" orientation="portrait"><label>Figures 43–48.</label><caption><p>Wing. <bold>43</bold> <tp:taxon-name><tp:taxon-name-part taxon-name-part-type="genus">Minettia</tp:taxon-name-part> (<tp:taxon-name-part taxon-name-part-type="subgenus">Plesiominettia</tp:taxon-name-part>) <tp:taxon-name-part taxon-name-part-type="species">flavoscutellata</tp:taxon-name-part></tp:taxon-name> sp. n. <bold>44</bold> <tp:taxon-name><tp:taxon-name-part taxon-name-part-type="genus">Minettia</tp:taxon-name-part> (<tp:taxon-name-part taxon-name-part-type="subgenus">Plesiominettia</tp:taxon-name-part>) <tp:taxon-name-part taxon-name-part-type="species">longaciculiformis</tp:taxon-name-part></tp:taxon-name> sp. n. <bold>45</bold> <tp:taxon-name><tp:taxon-name-part taxon-name-part-type="genus">Minettia</tp:taxon-name-part> (<tp:taxon-name-part taxon-name-part-type="subgenus">Plesiominettia</tp:taxon-name-part>) <tp:taxon-name-part taxon-name-part-type="species">nigrantennata</tp:taxon-name-part></tp:taxon-name> sp. n. <bold>46</bold> <tp:taxon-name><tp:taxon-name-part taxon-name-part-type="genus">Minettia</tp:taxon-name-part> (<tp:taxon-name-part taxon-name-part-type="subgenus">Plesiominettia</tp:taxon-name-part>) <tp:taxon-name-part taxon-name-part-type="species">tridentata</tp:taxon-name-part></tp:taxon-name> sp. n. <bold>47</bold> <tp:taxon-name><tp:taxon-name-part taxon-name-part-type="genus">Minettia</tp:taxon-name-part> (<tp:taxon-name-part taxon-name-part-type="subgenus">Plesiominettia</tp:taxon-name-part>) <tp:taxon-name-part taxon-name-part-type="species">zhejiangica</tp:taxon-name-part></tp:taxon-name> sp. n. <bold>48</bold> <tp:taxon-name><tp:taxon-name-part taxon-name-part-type="genus">Minettia</tp:taxon-name-part> (<tp:taxon-name-part taxon-name-part-type="subgenus">Minettia</tp:taxon-name-part>) <tp:taxon-name-part taxon-name-part-type="species">lupulina</tp:taxon-name-part></tp:taxon-name> (Fabricius).</p></caption><graphic xmlns:xlink="http://www.w3.org/1999/xlink" xlink:href="zookeys-520-061-g008.jpg" position="float" orientation="portrait" xlink:type="simple" id="oo_56832.jpg"/></fig></tp:treatment-sec></tp:taxon-treatment>
