# Supplementary material for: Five new species of subgenus Plesiominettia (Diptera, Lauxaniidae, Minettia) in southern China, with a key to known species
Source: Zookeys. 2015 Sep 16;(520):61–86. doi: 10.3897/zookeys.520.9558 (PMC4591722; doi:10.3897/zookeys.520.9558)
Supplement: XML Treatment for Minettia (Plesiominettia) tridentata [file zookeys.520.9558-treatment4.xml]

<!DOCTYPE tp:taxon-treatment
  PUBLIC "-//TaxonX//DTD Taxonomic Treatment Publishing DTD v0 20100105//EN" "tax-treatment-NSO.dtd">
<tp:taxon-treatment xmlns:tp="http://www.plazi.org/taxpub"><tp:treatment-meta><kwd-group><label>Taxon classification</label><kwd><named-content content-type="kingdom">Animalia</named-content></kwd><kwd><named-content content-type="order">Diptera</named-content></kwd><kwd><named-content content-type="family">Lauxaniidae</named-content></kwd></kwd-group><mixed-citation publication-type="journal"><person-group><name><surname>Shi</surname><given-names>Li</given-names></name><name><surname>Gaimari</surname><given-names>Stephen D.</given-names></name><name><surname>Yang</surname><given-names>Ding</given-names></name></person-group><article-title>Five new species of subgenus <italic><tp:taxon-name><tp:taxon-name-part taxon-name-part-type="subgenus">Plesiominettia</tp:taxon-name-part></tp:taxon-name></italic> (<tp:taxon-name><tp:taxon-name-part taxon-name-part-type="order">Diptera</tp:taxon-name-part></tp:taxon-name>, <tp:taxon-name><tp:taxon-name-part taxon-name-part-type="family">Lauxaniidae</tp:taxon-name-part></tp:taxon-name>, <italic><tp:taxon-name><tp:taxon-name-part taxon-name-part-type="genus">Minettia</tp:taxon-name-part></tp:taxon-name></italic>) in southern China, with a key to known species</article-title><source>Zookeys</source><day>16</day><month>9</month><year>2015</year><volume>2015</volume><issue>520</issue><fpage>61</fpage><lpage>86</lpage><pub-id pub-id-type="doi">10.3897/zookeys.520.9558</pub-id></mixed-citation></tp:treatment-meta><tp:nomenclature><tp:taxon-name>
                            <tp:taxon-name-part taxon-name-part-type="genus">Minettia</tp:taxon-name-part>
                            (<tp:taxon-name-part taxon-name-part-type="subgenus">Plesiominettia</tp:taxon-name-part>)
                            <tp:taxon-name-part taxon-name-part-type="species">tridentata</tp:taxon-name-part>
                            <object-id xmlns:xlink="http://www.w3.org/1999/xlink" content-type="zoobank" xlink:type="simple">http://zoobank.org/A3170A09-8EE1-4D2A-8C39-F33835BF1F54</object-id>
                        </tp:taxon-name><tp:taxon-status xmlns:xlink="http://www.w3.org/1999/xlink" xlink:type="simple">sp. n.</tp:taxon-status><xref ref-type="fig" rid="F4">Figs 16–20</xref><xref ref-type="fig" rid="F7">, 36–38</xref><xref ref-type="fig" rid="F8">, 46</xref></tp:nomenclature><tp:treatment-sec sec-type="type material"><title>Type material.</title><p>Holotype: ♂ (<abbrev xmlns:xlink="http://www.w3.org/1999/xlink" content-type="institution" xlink:title="China Agricultural University, Beijing, China" xlink:type="simple">CAUC</abbrev>), CHINA, Hunan: Changde, Shimen, Hupingshan National Nature Reserve, Zhipeng River, 450 m, 6. vi. 2008, Kuiyan Zhang. Paratypes: 2 ♂♂, 3 ♀♀ (<abbrev xmlns:xlink="http://www.w3.org/1999/xlink" content-type="institution" xlink:title="China Agricultural University, Beijing, China" xlink:type="simple">CAUC</abbrev>), CHINA, Hunan: data same as holotype; 5 ♀♀ (<abbrev xmlns:xlink="http://www.w3.org/1999/xlink" content-type="institution" xlink:title="China Agricultural University, Beijing, China" xlink:type="simple">CAUC</abbrev>), CHINA, Hunan: Changde, Shimen, Hupingshan National Nature Reserve, Zhipeng River, 450 m, 6. vi. 2008, Li Shi</p></tp:treatment-sec><tp:treatment-sec sec-type="Etymology"><title>Etymology.</title><p>Latin, <italic>tri</italic>-, meaning three, + <italic>dentata</italic>, meaning toothed; referring to a pair of subuliform inner sclerites of the phallus each with 3 acute apical teeth; a feminine adjective</p></tp:treatment-sec><tp:treatment-sec sec-type="Diagnosis"><title>Diagnosis.</title><p>Antennal scape blackish brown, pedicel yellow, 1st flagellomere yellow except upper and apical edges black and brown on apical half; rays of arista with longest setulae shorter than 1/4 height of 1st flagellomere. Mesonotum with anteriormost dorsocentral setae slightly beyond suture. Legs black, except mid and hind tibiae dark yellow on basal 2/3 and tarsomeres 3–5 blackish brown. Male genitalia: surstylus broad triangular in lateral view, with a tiny acute process and a small triangular apical process in ventral view. Female sternite 8 confluent with tergite 8, sternite 9 narrow triangular apically and slightly curved.</p><!--PageBreak--><!--PageBreak--></tp:treatment-sec><tp:treatment-sec sec-type="Description"><title>Description.</title><p>Male. Body length 3.8–4.3 mm, wing length 3.7–4.3 mm. Female. Body length 3.5–4.0 mm, wing length 3.9–4.4 mm.</p><p>Head blackish brown. Frons with narrow yellow margin; ocellar triangle grayish black; ocellar setulae developed, slightly shorter than anterior fronto-orbital setae, anterior fronto-orbital setae reclinate, shorter than posterior fronto-orbital setae. Face dark black and parafacial grayish black. Gena about 1/5 height of eye. Antennal scape blackish brown and pedicel yellow, 1st flagellomere yellow except upper and apical edges black and brown on apical half, 1st flagellomere 1.4 times longer than high; arista black, with microscopic setulae, and rays of arista with longest setulae shorter than 1/4 height of 1st flagellomere. A blackish brown spot present between eye and base of antenna. Proboscis blackish brown and palpus black.</p><p>Thorax black to blackish brown with dense brownish pollinosity. Mesonotum with 0+3 dorsocentral setae (anteriormost dorsocentral setae slightly beyond suture), acrostichal setulae in 8 irregular rows, prescutellar setae as long as 1st postsutural dorsocentral setae; 1 anepisternal seta, 2 katepisternal seta. Scutellum black with dense brown pollinosity. Legs black, except mid and hind tibiae dark yellow on basal 2/3 and tarsomeres 3–5 blackish brown. Fore femur with 5–6 posteroventral setae and 10 posterodorsal setae, fore tibia with 1 short preapical anterodorsal setaand 1 short apicoventral seta. Mid femur with 5–6 anterior setae, 1 apical posterior seta and 1 apicoventral seta; mid tibia with 1 strong preapical anterodorsal seta and 1 strong apical posterior seta. Hind femur with a row of anteroventral seta on apical half and 1 short preapical anterodorsal seta, hind tibia with 1 short preapical anterodorsal seta and 1 short apical posterior seta. Wing (Fig. <xref ref-type="fig" rid="F8">46</xref>) slightly dark yellow; costa with 2nd (between R<sub>1</sub> and R<sub>2+3</sub>), 3rd (between R<sub>2+3</sub> and R<sub>4+5</sub>) and 4th (between R<sub>4+5</sub> and M<sub>1</sub>) sections in proportion of 5.7:1.5:1; <italic>r-m</italic> at middle of discal cell; ultimate and penultimate sections of M<sub>1</sub> in proportion of 1:1.1; ultimate section of CuA<sub>1</sub> about 1/6 of penultimate. Halter yellow.</p><p>Abdomen blackish brown with sparse brownish pollinosity, subglossy. Male genitalia (Figs <xref ref-type="fig" rid="F4">16–20</xref>): syntergosternite 7+8 semicircular with a pair of dorsal setulae; epandrium narrow basally with long setae and broad apically; surstylus broad triangular in lateral view, with a tiny acute process and a small triangular apical process in ventral view; hypandrium slightly V–shaped, hypandrial apodeme short; postgonite slender with a triangular medial process and two subapical setulae and one apical setula in ventral view; phallus broad columnar, with a trapezial basal process and a pair of subuliform inner sclerites each with three acute apical teeth, and medial membranous section beyond base of phallus in ventral view; phallapodeme short, Y–shaped, slightly projecting forward. Female sternite 8 confluent with tergite 8, sternite 9 narrow triangular apically and curved slightly; spermathecae 1+2, round with short brown stem (Figs <xref ref-type="fig" rid="F7">36–38</xref>).</p><fig id="F4" position="float" orientation="portrait"><label>Figures 16–20.</label><caption><p><tp:taxon-name><tp:taxon-name-part taxon-name-part-type="genus">Minettia</tp:taxon-name-part> (<tp:taxon-name-part taxon-name-part-type="subgenus">Plesiominettia</tp:taxon-name-part>) <tp:taxon-name-part taxon-name-part-type="species">tridentata</tp:taxon-name-part></tp:taxon-name> sp. n. Male. <bold>16</bold> syntergosternite 7+8 and epandrium, lateral view <bold>17</bold> syntergosternite 7+8, anterior view <bold>18</bold> epandrial complex, posterior view <bold>19</bold> aedeagal complex, ventral view <bold>20</bold> aedeagal complex, lateral view. Scale bar: 0.1 mm.</p></caption><graphic xmlns:xlink="http://www.w3.org/1999/xlink" xlink:href="zookeys-520-061-g004.jpg" position="float" orientation="portrait" xlink:type="simple" id="oo_56827.jpg"/></fig></tp:treatment-sec><tp:treatment-sec sec-type="Remarks"><title>Remarks.</title><p>The new species is very similar to <tp:taxon-name><tp:taxon-name-part taxon-name-part-type="genus">Minettia</tp:taxon-name-part> (<tp:taxon-name-part taxon-name-part-type="subgenus">Plesiominettia</tp:taxon-name-part>) <tp:taxon-name-part taxon-name-part-type="species">nigrantennata</tp:taxon-name-part></tp:taxon-name> <bold>sp. n.</bold> from China (Hunan) in the following characters: body blackish brown; frons with yellow anterior margin and face dark black; thorax black to blackish brown with dense brownish pollinosity, mesonotum with 0+3 dorsocentral setae (anteriormost dorsocentral <!--PageBreak-->setae slightly beyond suture) and prescutellar setae as long as 1st postsutural dorsocentral setae; wing slightly dark yellow; abdomen blackish brown with sparse brownish pollinosity, subglossy. It can be separated from the latter by the yellow antennal 1st flagellomere, except upper and apical edges being black and brown on apical half; the legs being black, except mid and hind tibiae being dark yellow on basal 2/3. In <tp:taxon-name><tp:taxon-name-part taxon-name-part-type="genus">Minettia</tp:taxon-name-part> (<tp:taxon-name-part taxon-name-part-type="subgenus">Plesiominettia</tp:taxon-name-part>) <tp:taxon-name-part taxon-name-part-type="species">nigrantennata</tp:taxon-name-part></tp:taxon-name>, the antennal 1st flagellomere is blackish brown and the legs are black, except basal tip of tibia is yellow, mid and hind tarsomeres 1–2 are dark yellow.</p></tp:treatment-sec><tp:treatment-sec sec-type="Distribution"><title>Distribution.</title><p>China (Hunan).</p></tp:treatment-sec><tp:treatment-sec><!--Section generated to contain objects referenced in tp:taxon-treatment.--><fig id="F7" position="float" orientation="portrait"><label>Figures 31–42.</label><caption><p>Female terminalia. <tp:taxon-name><tp:taxon-name-part taxon-name-part-type="genus">Minettia</tp:taxon-name-part> (<tp:taxon-name-part taxon-name-part-type="subgenus">Plesiominettia</tp:taxon-name-part>) <tp:taxon-name-part taxon-name-part-type="species">flavoscutellata</tp:taxon-name-part></tp:taxon-name> sp. n. <bold>31, 32</bold> sternites 7–9, lateral and ventral view <bold>33</bold> spermathecae. <tp:taxon-name><tp:taxon-name-part taxon-name-part-type="genus">Minettia</tp:taxon-name-part> (<tp:taxon-name-part taxon-name-part-type="subgenus">Plesiominettia</tp:taxon-name-part>) <tp:taxon-name-part taxon-name-part-type="species">longaciculiformis</tp:taxon-name-part></tp:taxon-name> sp. n. <bold>34</bold> sternites 7–9, ventral view <bold>35</bold> spermathecae. <tp:taxon-name><tp:taxon-name-part taxon-name-part-type="genus">Minettia</tp:taxon-name-part> (<tp:taxon-name-part taxon-name-part-type="subgenus">Plesiominettia</tp:taxon-name-part>) <tp:taxon-name-part taxon-name-part-type="species">tridentata</tp:taxon-name-part></tp:taxon-name> sp. n. <bold>36, 37</bold> sternites 7–9, lateral and ventral view <bold>38</bold> spermathecae. <tp:taxon-name><tp:taxon-name-part taxon-name-part-type="genus">Minettia</tp:taxon-name-part> (<tp:taxon-name-part taxon-name-part-type="subgenus">Plesiominettia</tp:taxon-name-part>) <tp:taxon-name-part taxon-name-part-type="species">zhejiangica</tp:taxon-name-part></tp:taxon-name> sp. n. <bold>39</bold> sternites 7–9, ventral view <bold>40</bold> spermathecae. <tp:taxon-name><tp:taxon-name-part taxon-name-part-type="genus">Minettia</tp:taxon-name-part> (<tp:taxon-name-part taxon-name-part-type="subgenus">Minettia</tp:taxon-name-part>) <tp:taxon-name-part taxon-name-part-type="species">lupulina</tp:taxon-name-part></tp:taxon-name> (Fabricius) <bold>41</bold> sternites 8–9, ventral view <bold>42</bold> spermathecae. Scale bar: 0.1 mm.</p></caption><graphic xmlns:xlink="http://www.w3.org/1999/xlink" xlink:href="zookeys-520-061-g007.jpg" position="float" orientation="portrait" xlink:type="simple" id="oo_56831.jpg"/></fig><fig id="F8" position="float" orientation="portrait"><label>Figures 43–48.</label><caption><p>Wing. <bold>43</bold> <tp:taxon-name><tp:taxon-name-part taxon-name-part-type="genus">Minettia</tp:taxon-name-part> (<tp:taxon-name-part taxon-name-part-type="subgenus">Plesiominettia</tp:taxon-name-part>) <tp:taxon-name-part taxon-name-part-type="species">flavoscutellata</tp:taxon-name-part></tp:taxon-name> sp. n. <bold>44</bold> <tp:taxon-name><tp:taxon-name-part taxon-name-part-type="genus">Minettia</tp:taxon-name-part> (<tp:taxon-name-part taxon-name-part-type="subgenus">Plesiominettia</tp:taxon-name-part>) <tp:taxon-name-part taxon-name-part-type="species">longaciculiformis</tp:taxon-name-part></tp:taxon-name> sp. n. <bold>45</bold> <tp:taxon-name><tp:taxon-name-part taxon-name-part-type="genus">Minettia</tp:taxon-name-part> (<tp:taxon-name-part taxon-name-part-type="subgenus">Plesiominettia</tp:taxon-name-part>) <tp:taxon-name-part taxon-name-part-type="species">nigrantennata</tp:taxon-name-part></tp:taxon-name> sp. n. <bold>46</bold> <tp:taxon-name><tp:taxon-name-part taxon-name-part-type="genus">Minettia</tp:taxon-name-part> (<tp:taxon-name-part taxon-name-part-type="subgenus">Plesiominettia</tp:taxon-name-part>) <tp:taxon-name-part taxon-name-part-type="species">tridentata</tp:taxon-name-part></tp:taxon-name> sp. n. <bold>47</bold> <tp:taxon-name><tp:taxon-name-part taxon-name-part-type="genus">Minettia</tp:taxon-name-part> (<tp:taxon-name-part taxon-name-part-type="subgenus">Plesiominettia</tp:taxon-name-part>) <tp:taxon-name-part taxon-name-part-type="species">zhejiangica</tp:taxon-name-part></tp:taxon-name> sp. n. <bold>48</bold> <tp:taxon-name><tp:taxon-name-part taxon-name-part-type="genus">Minettia</tp:taxon-name-part> (<tp:taxon-name-part taxon-name-part-type="subgenus">Minettia</tp:taxon-name-part>) <tp:taxon-name-part taxon-name-part-type="species">lupulina</tp:taxon-name-part></tp:taxon-name> (Fabricius).</p></caption><graphic xmlns:xlink="http://www.w3.org/1999/xlink" xlink:href="zookeys-520-061-g008.jpg" position="float" orientation="portrait" xlink:type="simple" id="oo_56832.jpg"/></fig></tp:treatment-sec></tp:taxon-treatment>
