# Supplementary material for: Five new species of subgenus Plesiominettia (Diptera, Lauxaniidae, Minettia) in southern China, with a key to known species
Source: Zookeys. 2015 Sep 16;(520):61–86. doi: 10.3897/zookeys.520.9558 (PMC4591722; doi:10.3897/zookeys.520.9558)
Supplement: XML Treatment for Minettia (Plesiominettia) zhejiangica [file zookeys.520.9558-treatment5.xml]

<!DOCTYPE tp:taxon-treatment
  PUBLIC "-//TaxonX//DTD Taxonomic Treatment Publishing DTD v0 20100105//EN" "tax-treatment-NSO.dtd">
<tp:taxon-treatment xmlns:tp="http://www.plazi.org/taxpub"><tp:treatment-meta><kwd-group><label>Taxon classification</label><kwd><named-content content-type="kingdom">Animalia</named-content></kwd><kwd><named-content content-type="order">Diptera</named-content></kwd><kwd><named-content content-type="family">Lauxaniidae</named-content></kwd></kwd-group><mixed-citation publication-type="journal"><person-group><name><surname>Shi</surname><given-names>Li</given-names></name><name><surname>Gaimari</surname><given-names>Stephen D.</given-names></name><name><surname>Yang</surname><given-names>Ding</given-names></name></person-group><article-title>Five new species of subgenus <italic><tp:taxon-name><tp:taxon-name-part taxon-name-part-type="subgenus">Plesiominettia</tp:taxon-name-part></tp:taxon-name></italic> (<tp:taxon-name><tp:taxon-name-part taxon-name-part-type="order">Diptera</tp:taxon-name-part></tp:taxon-name>, <tp:taxon-name><tp:taxon-name-part taxon-name-part-type="family">Lauxaniidae</tp:taxon-name-part></tp:taxon-name>, <italic><tp:taxon-name><tp:taxon-name-part taxon-name-part-type="genus">Minettia</tp:taxon-name-part></tp:taxon-name></italic>) in southern China, with a key to known species</article-title><source>Zookeys</source><day>16</day><month>9</month><year>2015</year><volume>2015</volume><issue>520</issue><fpage>61</fpage><lpage>86</lpage><pub-id pub-id-type="doi">10.3897/zookeys.520.9558</pub-id></mixed-citation></tp:treatment-meta><tp:nomenclature><tp:taxon-name>
                            <tp:taxon-name-part taxon-name-part-type="genus">Minettia</tp:taxon-name-part>
                            (<tp:taxon-name-part taxon-name-part-type="subgenus">Plesiominettia</tp:taxon-name-part>)
                            <tp:taxon-name-part taxon-name-part-type="species">zhejiangica</tp:taxon-name-part>
                            <object-id xmlns:xlink="http://www.w3.org/1999/xlink" content-type="zoobank" xlink:type="simple">http://zoobank.org/A692F0A2-DC3E-4017-8A98-15A69A4E7C67</object-id>
                        </tp:taxon-name><tp:taxon-status xmlns:xlink="http://www.w3.org/1999/xlink" xlink:type="simple">sp. n.</tp:taxon-status><xref ref-type="fig" rid="F5">Figs 21–25</xref><xref ref-type="fig" rid="F7">, 39–40</xref><xref ref-type="fig" rid="F8">, 47</xref><!--PageBreak--><!--PageBreak--></tp:nomenclature><tp:treatment-sec sec-type="Type material"><title>Type material.</title><p>Holotype: ♂ (<abbrev xmlns:xlink="http://www.w3.org/1999/xlink" content-type="institution" xlink:title="China Agricultural University, Beijing, China" xlink:type="simple">CAUC</abbrev>), CHINA, Zhejiang: Longquan, Fengyangshan National Nature Reserve, Fengyang Lake, 28. vii. 2007, Yajun Zhu. Paratypes: CHINA, Zhejiang: 1 ♂, 2 ♀♀ (<abbrev xmlns:xlink="http://www.w3.org/1999/xlink" content-type="institution" xlink:title="China Agricultural University, Beijing, China" xlink:type="simple">CAUC</abbrev>), Longquan, Fengyangshan National Nature Reserve, 26. vii. 2007, Yajun Zhu; 1 ♂ (<abbrev xmlns:xlink="http://www.w3.org/1999/xlink" content-type="institution" xlink:title="China Agricultural University, Beijing, China" xlink:type="simple">CAUC</abbrev>), Longquan, Fengyangshan National Nature Reserve, Huangmaojian, 27. vii. 2007, Yajun Zhu; 1 ♀ (<abbrev xmlns:xlink="http://www.w3.org/1999/xlink" content-type="institution" xlink:title="China Agricultural University, Beijing, China" xlink:type="simple">CAUC</abbrev>), Longquan, Fengyangshan National Nature Reserve, Huangmaojian, 29. vii. 2007, Yajun Zhu; 1 ♀ (<abbrev xmlns:xlink="http://www.w3.org/1999/xlink" content-type="institution" xlink:title="China Agricultural University, Beijing, China" xlink:type="simple">CAUC</abbrev>), Longquan, Fengyangshan National Nature Reserve, Qixingtan, 1. viii. 2007, Yajun Zhu; 1 ♂, 1 ♀ (<abbrev xmlns:xlink="http://www.w3.org/1999/xlink" content-type="institution" xlink:title="China Agricultural University, Beijing, China" xlink:type="simple">CAUC</abbrev>), Lin’an, Tianmushan National Nature Reserve, 19. vii. 2007, Yajun Zhu.</p></tp:treatment-sec><tp:treatment-sec sec-type="Etymology"><title>Etymology.</title><p>The new species is named after the type locality, Zhejiang Province.</p></tp:treatment-sec><tp:treatment-sec sec-type="Diagnosis"><title>Diagnosis.</title><p>Frons with sparse whitish gray pollinosity. Face pale brown on dorsal 1/2 and black on ventral 1/2, with sparse whitish gray pollinosity; parafacial yellow, inner margin blackish brown on ventral 1/2. Arista short plumose, rays of arista with longest setulae as long as 1/2 height of 1st flagellomere. Mesonotum with anteriormost dorsocentral setae situated on basal 1/3 between transverse scutal suture and scutoscutellar suture. Male genitalia: surstylus with a curved needle-like inner process and a geniculate outer process, acute apically.</p></tp:treatment-sec><tp:treatment-sec sec-type="Description"><title>Description.</title><p>Male. Body length 6.0–6.2 mm, wing length 5.9–6.3 mm. Female. Body length 5.6–6.2 mm, wing length 5.6–6.7mm.</p><p>Head pale brown. Frons with sparse whitish gray pollinosity, pale yellow on narrow anterior margin; ocellar triangle grayish black; ocellar setulae developed, longer than posterior fronto-orbital setae, anterior fronto-orbital setae reclinate, slightly shorter than posterior fronto-orbital setae. Face pale brown on dorsal 1/2 and black on ventral 1/2, with sparse whitish gray pollinosity; parafacial yellow, blackish brown on ventral 1/3, inner margin glossy black. Gena about 1/5 height of eye. Antenna brownish yellow, 1st flagellomere pale brown on apical 2/3, 1st flagellomere 2.0 times longer than high; arista black except yellow at base, short plumose, rays of arista with longest setulae as long as 1/2 height of 1st flagellomere. A grayish black triangular spot present between eye and base of antenna. Proboscis brown and palpus black.</p><!--PageBreak--><!--PageBreak--><p>Thorax brown with grayish pollinosity, anterior half sparse and posterior half dense. Mesonotum with 0+3 dorsocentral setae (anteriormost dorsocentral setae situated on basal 1/3 of mesonotum), acrostichal setulae in 8 rows; a pair of long acrostichal setulae present in front of prescutellar setae, prescutellar setae longer than <!--PageBreak--><!--PageBreak-->1st postsutural dorsocentral setae; 1 strong intra-alar seta. Anepisternum black and katepisternum brown, both with sparse grayish pollinosity; 1prescutellar setae, 2 katepisternal setae. Scutellum blackish brown with grayish pollinosity. Legs with femora black; tibiae brown except yellow on basal tip; tarsi dark yellow except tarsomeres 3–5 pale brown. Fore femur with 5–6 posteroventral setae and 10 posterodorsal setae; fore tibia with 1 short preapical anterodorsal seta and 1 short apicoventral seta. Mid femur with 6 anterior setae and 1 apical posterior seta; mid tibia with 1 strong preapical anterodorsal seta and 2 strong apicoventral seta. Hind femur with a weak preapical anterodorsal seta; hind tibia with 1 preapical anterodorsal seta and 1 short apicoventral seta. Wing (Fig. <xref ref-type="fig" rid="F8">47</xref>) slightly yellow, pale brown at base; costa with 2nd (between R<sub>1</sub> and R<sub>2+3</sub>), 3rd (between R<sub>2+3</sub> and R<sub>4+5</sub>) and 4th (between R<sub>4+5</sub> and M<sub>1</sub>) sections in proportion of 5:1.5:1; <italic>r-m</italic> at middle of discal cell; ultimate and penultimate sections of M<sub>1</sub> in proportion of 1:1.2; ultimate section of CuA<sub>1</sub> about 1/6 of penultimate. Halter yellow.</p><p>Abdomen black with grayish white pollinosity. Male genitalia (Figs <xref ref-type="fig" rid="F5">21–25</xref>): syntergosternite 7+8 circular with a long irregular ventral process and many dorsal setulae; epandrium slender, slightly projecting at anterior ventral corner; surstylus with a curved aciculiform inner process and a geniculate outer process, acute apically; hypandrium inverted–U shape, hypandrial apodeme very short; postgonite short claviform in ventral view; phallus broad at middle, three acute processes and many spinules on membranous section in ventral view and slender and round apically in lateral view; <!--PageBreak--><!--PageBreak-->phallapodeme small, projecting forward. Female sternite 7 rectangular and sternite 8 semicircular; spermathecae 1+2, nearly rounded and stem brown at base (Figs <xref ref-type="fig" rid="F7">39–40</xref>).</p><fig id="F5" position="float" orientation="portrait"><label>Figures 21–25.</label><caption><p><tp:taxon-name><tp:taxon-name-part taxon-name-part-type="genus">Minettia</tp:taxon-name-part> (<tp:taxon-name-part taxon-name-part-type="subgenus">Plesiominettia</tp:taxon-name-part>) <tp:taxon-name-part taxon-name-part-type="species">zhejiangica</tp:taxon-name-part></tp:taxon-name> sp. n. Male. <bold>21</bold> syntergosternite 7+8 and epandrium, lateral view <bold>22</bold> syntergosternite 7+8, anterior view <bold>23</bold> epandrial complex, posterior view <bold>24</bold> aedeagal complex, ventral view <bold>25</bold> aedeagal complex, lateral view. Scale bar: 0.1 mm.</p></caption><graphic xmlns:xlink="http://www.w3.org/1999/xlink" xlink:href="zookeys-520-061-g005.jpg" position="float" orientation="portrait" xlink:type="simple" id="oo_56828.jpg"/></fig></tp:treatment-sec><tp:treatment-sec sec-type="Remarks"><title>Remarks.</title><p>The new species is similar to <tp:taxon-name><tp:taxon-name-part taxon-name-part-type="genus">Minettia</tp:taxon-name-part> (<tp:taxon-name-part taxon-name-part-type="subgenus">Plesiominettia</tp:taxon-name-part>) <tp:taxon-name-part taxon-name-part-type="species">longistylis</tp:taxon-name-part></tp:taxon-name> Sasakawa from China (Taiwan) in size (large), mesonotum brown with grayish pollinosity, a pair of long acrostichal setulae present in front of prescutellar setae. It can be separated from the latter by the arista being short plumose, the rays of arista having longest setulae as long as 1/2 height of antennal 1st flagellomere; the mesonotum having acrostichal setulae in 8 rows; the mid tibia having 2 posteroventral setae; the surstylus having a curved aciculiform inner process and a geniculate outer process, acute apically. In <tp:taxon-name><tp:taxon-name-part taxon-name-part-type="genus">Minettia</tp:taxon-name-part> (<tp:taxon-name-part taxon-name-part-type="subgenus">Plesiominettia</tp:taxon-name-part>) <tp:taxon-name-part taxon-name-part-type="species">longistylis</tp:taxon-name-part></tp:taxon-name>, the arista is pubescent and the rays of arista have longest setulae as long as 1/4 height of antennal 1st flagellomere; the mesonotum has acrostichal setulae in 10 irregular rows; the mid tibia has 1 posteroventral seta; the surstylus is very long (<xref ref-type="bibr" rid="B15">Sasakawa 2002</xref>).</p></tp:treatment-sec><tp:treatment-sec sec-type="Distribution"><title>Distribution.</title><p>China (Zhejiang).</p></tp:treatment-sec><tp:treatment-sec><!--Section generated to contain objects referenced in tp:taxon-treatment.--><fig id="F7" position="float" orientation="portrait"><label>Figures 31–42.</label><caption><p>Female terminalia. <tp:taxon-name><tp:taxon-name-part taxon-name-part-type="genus">Minettia</tp:taxon-name-part> (<tp:taxon-name-part taxon-name-part-type="subgenus">Plesiominettia</tp:taxon-name-part>) <tp:taxon-name-part taxon-name-part-type="species">flavoscutellata</tp:taxon-name-part></tp:taxon-name> sp. n. <bold>31, 32</bold> sternites 7–9, lateral and ventral view <bold>33</bold> spermathecae. <tp:taxon-name><tp:taxon-name-part taxon-name-part-type="genus">Minettia</tp:taxon-name-part> (<tp:taxon-name-part taxon-name-part-type="subgenus">Plesiominettia</tp:taxon-name-part>) <tp:taxon-name-part taxon-name-part-type="species">longaciculiformis</tp:taxon-name-part></tp:taxon-name> sp. n. <bold>34</bold> sternites 7–9, ventral view <bold>35</bold> spermathecae. <tp:taxon-name><tp:taxon-name-part taxon-name-part-type="genus">Minettia</tp:taxon-name-part> (<tp:taxon-name-part taxon-name-part-type="subgenus">Plesiominettia</tp:taxon-name-part>) <tp:taxon-name-part taxon-name-part-type="species">tridentata</tp:taxon-name-part></tp:taxon-name> sp. n. <bold>36, 37</bold> sternites 7–9, lateral and ventral view <bold>38</bold> spermathecae. <tp:taxon-name><tp:taxon-name-part taxon-name-part-type="genus">Minettia</tp:taxon-name-part> (<tp:taxon-name-part taxon-name-part-type="subgenus">Plesiominettia</tp:taxon-name-part>) <tp:taxon-name-part taxon-name-part-type="species">zhejiangica</tp:taxon-name-part></tp:taxon-name> sp. n. <bold>39</bold> sternites 7–9, ventral view <bold>40</bold> spermathecae. <tp:taxon-name><tp:taxon-name-part taxon-name-part-type="genus">Minettia</tp:taxon-name-part> (<tp:taxon-name-part taxon-name-part-type="subgenus">Minettia</tp:taxon-name-part>) <tp:taxon-name-part taxon-name-part-type="species">lupulina</tp:taxon-name-part></tp:taxon-name> (Fabricius) <bold>41</bold> sternites 8–9, ventral view <bold>42</bold> spermathecae. Scale bar: 0.1 mm.</p></caption><graphic xmlns:xlink="http://www.w3.org/1999/xlink" xlink:href="zookeys-520-061-g007.jpg" position="float" orientation="portrait" xlink:type="simple" id="oo_56831.jpg"/></fig><fig id="F8" position="float" orientation="portrait"><label>Figures 43–48.</label><caption><p>Wing. <bold>43</bold> <tp:taxon-name><tp:taxon-name-part taxon-name-part-type="genus">Minettia</tp:taxon-name-part> (<tp:taxon-name-part taxon-name-part-type="subgenus">Plesiominettia</tp:taxon-name-part>) <tp:taxon-name-part taxon-name-part-type="species">flavoscutellata</tp:taxon-name-part></tp:taxon-name> sp. n. <bold>44</bold> <tp:taxon-name><tp:taxon-name-part taxon-name-part-type="genus">Minettia</tp:taxon-name-part> (<tp:taxon-name-part taxon-name-part-type="subgenus">Plesiominettia</tp:taxon-name-part>) <tp:taxon-name-part taxon-name-part-type="species">longaciculiformis</tp:taxon-name-part></tp:taxon-name> sp. n. <bold>45</bold> <tp:taxon-name><tp:taxon-name-part taxon-name-part-type="genus">Minettia</tp:taxon-name-part> (<tp:taxon-name-part taxon-name-part-type="subgenus">Plesiominettia</tp:taxon-name-part>) <tp:taxon-name-part taxon-name-part-type="species">nigrantennata</tp:taxon-name-part></tp:taxon-name> sp. n. <bold>46</bold> <tp:taxon-name><tp:taxon-name-part taxon-name-part-type="genus">Minettia</tp:taxon-name-part> (<tp:taxon-name-part taxon-name-part-type="subgenus">Plesiominettia</tp:taxon-name-part>) <tp:taxon-name-part taxon-name-part-type="species">tridentata</tp:taxon-name-part></tp:taxon-name> sp. n. <bold>47</bold> <tp:taxon-name><tp:taxon-name-part taxon-name-part-type="genus">Minettia</tp:taxon-name-part> (<tp:taxon-name-part taxon-name-part-type="subgenus">Plesiominettia</tp:taxon-name-part>) <tp:taxon-name-part taxon-name-part-type="species">zhejiangica</tp:taxon-name-part></tp:taxon-name> sp. n. <bold>48</bold> <tp:taxon-name><tp:taxon-name-part taxon-name-part-type="genus">Minettia</tp:taxon-name-part> (<tp:taxon-name-part taxon-name-part-type="subgenus">Minettia</tp:taxon-name-part>) <tp:taxon-name-part taxon-name-part-type="species">lupulina</tp:taxon-name-part></tp:taxon-name> (Fabricius).</p></caption><graphic xmlns:xlink="http://www.w3.org/1999/xlink" xlink:href="zookeys-520-061-g008.jpg" position="float" orientation="portrait" xlink:type="simple" id="oo_56832.jpg"/></fig></tp:treatment-sec><ref-list><ref id="B15"><mixed-citation xmlns:xlink="http://www.w3.org/1999/xlink" xlink:type="simple"><person-group><name name-style="western"><surname>Sasakawa</surname><given-names>M</given-names></name></person-group> (<year>2002</year>) <article-title>Oriental <tp:taxon-name><tp:taxon-name-part taxon-name-part-type="family">Lauxaniidae</tp:taxon-name-part></tp:taxon-name> (<tp:taxon-name><tp:taxon-name-part taxon-name-part-type="order">Diptera</tp:taxon-name-part></tp:taxon-name>) Part 3. Fauna of the <tp:taxon-name><tp:taxon-name-part taxon-name-part-type="family">Lauxaniidae</tp:taxon-name-part></tp:taxon-name> in Japan (Ryukyus) and Formosa. Scientific Report of the Kyoto Prefecture University, Human Environment and Agriculture.</article-title> <volume>54</volume>: <fpage>33</fpage>–<lpage>61</lpage>. </mixed-citation></ref></ref-list></tp:taxon-treatment>
